# Supplementary material for: Protein PGLYRP1/Tag7 Peptides Decrease the Proinflammatory Response in Human Blood Cells and Mouse Model of Diffuse Alveolar Damage of Lung through Blockage of the TREM-1 and TNFR1 Receptors
Source: Int J Mol Sci. 2021 Oct 18;22(20):11213. doi: 10.3390/ijms222011213 (PMC8538247; doi:10.3390/ijms222011213)
Supplement: Supplementary file 1 [file ijms-22-11213-s001.zip]

Archive with 1 entries (1 files):
- ijms-1397616-supplementary.pdf
